# Supplementary material for: Quasi-Movements and “Quasi-Quasi-Movements”: Does Residual Muscle Activation Matter?
Source: Life (Basel). 2023 Jan 21;13(2):303. doi: 10.3390/life13020303 (PMC9964598; doi:10.3390/life13020303)
Supplement: Supplementary file 1 [file life-13-00303-s001.zip]

Archive with 1 entries (1 files):
- life-2075141-supplementary.pdf
